# Supplementary material for: Integrating Multibeam Backscatter Angular Response, Mosaic and Bathymetry Data for Benthic Habitat Mapping
Source: PLoS One. 2014 May 13;9(5):e97339. doi: 10.1371/journal.pone.0097339 (PMC4019575; doi:10.1371/journal.pone.0097339)
Supplement: Supplementary S1 — A zip file containing all Matlab codes used in this paper to construct mean angular response curves from homogeneous regions using the “proc” files (processed files from the CMST MB Process software) and user-set polygons (ArcMap shapefile format). Users need to unzip this file and add all codes to their local Matlab path. The main function is ‘inpoly_plosone_v1.m’ (to see full instructions, type ‘help inpoly_plosone_v1’ in the Matlab Command Window). Running this code in Matlab will display a Matlab graphical user interface to run the analysis (successfully tested on Matlab R2013a 32-bit). (ZIP) [file pone.0097339.s001.zip]

Archive with 4 entries (4 files):
- shp_read.mexw32
- dbf_read.mexw32
- inpoly_plosone_v1.m
- shape_read.m
