# Supplementary material for: Integrating Multibeam Backscatter Angular Response, Mosaic and Bathymetry Data for Benthic Habitat Mapping
Source: PLoS One. 2014 May 13;9(5):e97339. doi: 10.1371/journal.pone.0097339 (PMC4019575; doi:10.1371/journal.pone.0097339)
Supplement: Supplementary S1 — A zip file containing all Matlab codes used in this paper to construct mean angular response curves from homogeneous regions using the “proc” files (processed files from the CMST MB Process software) and user-set polygons (ArcMap shapefile format). Users need to unzip this file and add all codes to their local Matlab path. The main function is ‘inpoly_plosone_v1.m’ (to see full instructions, type ‘help inpoly_plosone_v1’ in the Matlab Command Window). Running this code in Matlab will display a Matlab graphical user interface to run the analysis (successfully tested on Matlab R2013a 32-bit). (ZIP) [file pone.0097339.s001.zip › inpoly_plosone_v1.m]

function inpoly_plosone_v1

% A user interface Matlab program to compute angular response from homogenenous region
% Require two main inputs (1) Proc files processed using CMST MB Process
%                         (matlab format)- all proc files need to be in one single folder
%                         (2) An ESRI/ArcGIS shapefile consists of all polygons that assumed to be homogenenous.
%                         (single file but need to have MORE than 1 polygon) 
%
% Note: This program also used a matlab function 'shape_read.m' (Arc_mat toolbox) available from 
%       http://www.spatial-econometrics.com/html/download.html) to read ESRI shapefile. Therefore, make sure
%       this function is copied in your matlab path or in the same directory with 'inpoly_plosone_v1.m'.
%       After reading the shapefile, the program use Matlab built-in function
%       'inpolygon.m' to compute angular response from each polygon.
%
% Before start, make sure to put all the Proc files in a single folder (default
% folder created from CMST MB Process would do the job).
%
% Steps:
% 1)  Run this code in Matlab (e.g. by typing 'inpoly_plosone_v1' in the Matlab command window) 
%
% 2)  Run inpoly button by clicking '1.Run inpoly'. This function will ask
% for your shapefile and also the folder of your Proc files. The program works
% by testing the first proc file with all the polygons in the shapefile. It then move to the second
% shapefile and test with all polygons again (repeat for all proc files). For each of the proc file, a new 
% matlab file will be created called inpoly file (by adding inpoly to the 
% previous proc file name) in the proc files folder.
% (NOTE: this process will take some times depends on the size of the Proc
% files and also the number of polygons (e.g. large number of polygons
% especially derived from oversegmentation process can result in longer
% time)
%
% 3)  Combine all the inpoly files by clicking the button '2.Combine
% inpoly'. This function will produce a matlab file named
% 'combined_poly.mat'. It consists of all incidence angles and intensity
% levels that are located inside a polygon. The are two variables
% (cell);(a)combined_angles, and (b) combined_dB. The row number indicate
% polygon sorted according to the shapefile ID number.
%
% 4)  Generate mean Angular response curve for each polygon by clicking the
% button '3.Compute AR'. A file named 'AR_mat.mat' will be produced
% consists of a variable name 'ARmat' which consist of angular backscatter intensity levels (dB).
% Row in ARmat refers to polygon number (ID) and column is the incidence angle starting from 0 deg (e.g.
% column 1=intensity level at 0 deg, column 2=intensity level at 1 deg and
% so on). If the user used matlab command such as  plot(ARmat(1,:)), it
% will plot mean Angular Response curve for the first polygon.
%
% ADDITIONAL FUNCTIONS 
% Note: Except for the least square slope, users need to have Matlab Statistics Toolbox to run this process
% (i.e. for mean,skewness and kurtosis)
%
% This interface also provide additional function to compute basic features
% from the angular response curves (e.g. mean, least square slope, skewness
% and kurtosis) for all polygons. Users need to specify the angular domain
% such as from 30 deg to 50 deg incidence angles.
% To do this, first users have to generate a centroid file in ArcMap
% using the same shapefile used before to produce ARmat (use 'Export Feature Attribute to Ascii' in ArcMap). 
% Centroid file is a comma separated ASCII file consists of row data according to these header;
% FID,ID,GRIDCODE,X,Y
% FID, ID and GRIDCODE are automatic IDs from ArcMap while X and Y are the
% coordinates of the polygon centroid (Note: the centroids are not use in
% any calculations, but because it was previously used with k-nearest
% neighbour to find nearest classes from the polygon centroid), so the format is not changed and
% maintained.
%
% STEPS to generate angular response derivatives:
% To execute the function, select one of the derivatives (mean,slope, skewness or kurtosis), 
% click the button 'Derivatives' and specify the 'start' and 'to' angles. 
% Select the centroid file and then the ARmat file. An output file will be saved - ASCII
% file similar to centroid file except the header is changed as follows:
% ID,Gridcode,X,Y,derivatives
% the first FOUR columns are similar as in the centroid file, the last column 
% refers to the angular response derivatives (e.g. mean).
%
% Note: For matching the AR derivatives file with polygon (in shapefile), used the ID number
% in this file. ID number in polygon = ID number in AR derivative file = row number in ARmat file.
%
% Rozaimi Che Hasan
% Feb 2014
% emails:rozaimi@ic.utm.my,rozaimi.kl@utm.my,rozaimichehasan@gmail.com

 
%display the main figure
f1=figure('position',[50 100 700 500],...
    'Name','Homogenenous angular response',...
    'Numbertitle','off');

%display the Run inpoly button
pb_run_inpoly=uicontrol(f1,'style','pushbutton','position',[50,450,100,30],...
    'string','1.Run inpoly','callback',{@pb_run_inpoly_callback},...
    'HorizontalAlignment','left');

%display the Combine inpoly button
pb_combine=uicontrol(f1,'style','pushbutton','position',[50,400,100,30],...
    'string','2.Combine inpoly','callback',{@pb_combine_callback},...
    'HorizontalAlignment','left');

%display the Compute AR button
pb_compAR=uicontrol(f1,'style','pushbutton','position',[50,350,100,30],...
    'string','3.Compute AR','callback',{@pb_compAR_callback},...
    'HorizontalAlignment','left');

%display the Compute derivative button
pb_compDer=uicontrol(f1,'style','pushbutton','position',[260,280,80,30],...
    'string','Derivatives','callback',{@pb_compDer_callback},...
    'HorizontalAlignment','left');

%display and configure all the options buttons for computing derivatives
g = uibuttongroup('Parent',f1,'Position',[0.35 0.55 0.15 0.4]);

u1 = uicontrol('Style','Radiobutton','String','Mean',...
    'Units','normalized','pos',[0 0.8 .7 .2],'parent',g,'Tag','Mean');
u2 = uicontrol('Style','Radiobutton','String','Slope',...
    'Units','normalized','pos',[0 0.6 .7 .2],'parent',g,'Tag','Slope');
u3 = uicontrol('Style','Radiobutton','String','Skewness',...
    'Units','normalized','pos',[0 0.4 .7 .2],'parent',g,'Tag','Skewness');
u4 = uicontrol('Style','Radiobutton','String','Kurtosis',...
    'Units','normalized','pos',[0 0.2 .7 .2],'parent',g,'Tag','Kurtosis');


function pb_run_inpoly_callback(hObject,eventdata)

% read ESRI shapefile - polygons (e.g. constructed from automatic  spatial
% segmentation or manual segmentation/delineation)

[FileName,PathName] = uigetfile('*.shp','Select Polygon (shape file)');

if isequal(FileName,0)
   msgbox('Please try again!','Error!','Modal');
   errordlg('Shape file not found','Error');
   return;
end

cd(PathName);

[pathstr, name, ext] = fileparts(FileName); 


% use the function shape_read to read ESRI shapefile
p=shape_read(name);

% get the number of polygon vertices
n_vert=p.nvertices;

% get the coordinates 
xcoor=p.x;
ycoor=p.y;

% remove the NaN data
xcoor(isnan(xcoor))=[];
ycoor(isnan(ycoor))=[];

% get cummulative sum of the number of vertices
csum_nv=cumsum(n_vert);

% for loop purpose, each csum need to be added by 1
csum_nv1=csum_nv+1;

% create new cell for x and y coordinates
xpoly=[];
ypoly=[];

%get the size of n_vert
[~,c]=size(n_vert);

% put the x and y coordinates for the first and last
xpoly{1,1}=xcoor(1:csum_nv(1),1);
xpoly{c,1}=xcoor(csum_nv(c-1)+1:csum_nv(c),1);

ypoly{1,1}=ycoor(1:csum_nv(1),1);
ypoly{c,1}=ycoor(csum_nv(c-1)+1:csum_nv(c),1);


% get the rest of the x y coordinates
for i=2:c-1
    xpoly{i,1}=xcoor(csum_nv(i-1)+1:csum_nv(i),1);
    ypoly{i,1}=ycoor(csum_nv(i-1)+1:csum_nv(i),1);
end
    

% open and search for proc files

% get the directory
dirname=pwd;
dirname = uigetdir(dirname,'Select Proc file directory');


if isequal(dirname,0)
   msgbox('Please try again!','Error!','Modal');
   errordlg('Directory not found','Error');
   return;
end

% only scan for files that have the word 'Proc' (proc files)
cd(dirname);
f=dir('*Proc*');
[r_f,c_f]=size(f);


h = waitbar(0,'Please wait...');

% loops to search data inside a polygon

% first/outside loop is for loading a proc file
% to get three variables: incidence angle(ThetCor),Easting (X),Northing (Y)
% and intensity levels (SSCE->Energy intensity - refer to CMST MB Process).
% If one to test with SSCI or SSCube,change the varxy.SSCE to varxy.SSCI or
% varxy.SSCube

for i=1:r_f
    
    waitbar(0,h, ['Processing file ' num2str(i) ' from ' num2str(r_f) '...Please wait...']);
    
    varxy=load(f(i,1).name,'X','Y','ThetaCor','SSCE');
    varxy.X=reshape(varxy.X,[],1);
    varxy.Y=reshape(varxy.Y,[],1);
    varxy.ThetaCor=uint8(varxy.ThetaCor);
    varxy.ThetaCor=reshape(varxy.ThetaCor,[],1);
    varxy.SSCE=single(varxy.SSCE);
    varxy.SSCE=reshape(varxy.SSCE,[],1);
    
    
    % second/inside loop is to test if the X,Y data are located inside each
    % polygon using the matlab built-in function 'inpolygon'
    
    for j=1:c
    %in= inpolygon(varxy.X,varxy.Y,xpoly{j,1},ypoly{j,1}); % Test if data is inside a polygon!!
    in= inpoly([varxy.X varxy.Y],[xpoly{j,1} ypoly{j,1}]);
    [r_in,c_in]=find(in==1); % find the index that fell inside
    index_poly{j}=r_in;
    angle{j}=varxy.ThetaCor(r_in,1); % get the angle listed by the index
    dB{j}=varxy.SSCE(r_in,1); % get the intensity listed by the index
    waitbar(j/c,h)
    end
    
    % generate a filename for the inpoly file and save it
    [r_name,c_name]=size(f(i,1).name);
    
    out_name=['inpoly_' f(i,1).name(:,11:c_name)];
    save(out_name,'index_poly','angle','dB');
   
end
close(h);


if dirname~=0
msgbox('Finished inpoly!','Point in polygon','Modal');
end
    
end


function pb_combine_callback(hObject,eventdata) % function to combine all inpoly files into one
        
%search inpoly file 

dirname=pwd;
dirname = uigetdir(dirname,'Select Inpoly file directory');


if isequal(dirname,0)
   msgbox('Please try again!','Error!','Modal');
   errordlg('Directory not found','Error');
   return;
end

cd(dirname);
f=dir('*inpoly*');
[r_f,c_f]=size(f);

s=whos('-file',f(1,1).name);
c_poly=s(1,1).size(1,2);

combined_angle{c_poly,1}=[];
combined_dB{c_poly,1}=[];
allangle{r_f,1}=[];
alldB{r_f,1}=[];

%combine data from inpoly files
h = waitbar(0,'Please wait...');
for i=1:r_f
    waitbar(0,h, ['Processing file ' num2str(i) ' from ' num2str(r_f) '...Please wait...']);
    allangle{i,1}=load(f(i,1).name,'angle');
    alldB{i,1}=load(f(i,1).name,'dB');
for j=1:c_poly    
    x=allangle{i,1}.angle{1,j};
    y=alldB{i,1}.dB{1,j};
    combined_angle{j,1}=[combined_angle{j,1} ; x];
    combined_dB{j,1}=[combined_dB{j,1} ; y];
    waitbar(j/c_poly,h)
end
end

close(h);

save('combined_poly','combined_angle','combined_dB');  
        
if dirname~=0
msgbox('Finished combine!','Combine poly','Modal');
end        
        
end % end combine inpoly function


function pb_compAR_callback(hObject,evendata)
    
%load combined_poly file and compute AR for each polygon

    
[FileName,PathName] = uigetfile('*.mat','Select combined poly file');

if isequal(FileName,0)
   msgbox('Please try again!','Error!','Modal');
   errordlg('mat file not found','Error');
   return;
end

cd(PathName);

[pathstr, name, ext] = fileparts(FileName); 


%load file

load(name);

[r,c]=size(combined_angle);

h = waitbar(0,'Please wait...');
for i=1:r
    waitbar(0,h, ['Processing polygon ' num2str(i) ' from ' num2str(r) '...Please wait...']);
    combined_angle{i,1}=combined_angle{i,1}+1;
    min_angle=min(combined_angle{i,1});
    max_angle=max(combined_angle{i,1});
        
    for j=1:max_angle
        
        [a,b]=find(combined_angle{i,1}==j);
        meandB(j)=mean(combined_dB{i,1}(a,:));
        waitbar(j/double(max_angle),h)
    end
    AR{i,1}=meandB;
end

clearvars combined_angle combined_dB

%convert AR from cell to mat, pad with NaN
maxSize = max(cellfun(@numel,AR));
fcn = @(x) [x nan(1,maxSize-numel(x))];
ARmat = cellfun(fcn,AR,'UniformOutput',false);
ARmat = vertcat(ARmat{:});
        
save('AR_mat','ARmat');        
    
close(h);    
    
if FileName~=0
msgbox('Finished compute Angular Response!','Create AR','Modal');
end          
        
        
end

function pb_compDer_callback(hObject,evendata) % function to compute AR derivatives
    
    %get the current directory
      s=pwd;
    % select centroid file
      [filename1, pathname1] = uigetfile('*.csv','select Centroid xy file');

      if isequal(filename1,0)
        msgbox('Please try again!','Error!','Modal');
        errordlg('Centroid file not found','File Error');
        return;
      end
        
        full_path1=[pathname1 filename1];
        centroid=importdata(full_path1);
        
     % load ARmat file
     
     [FileName,PathName] = uigetfile('*.mat','Select combined AR file');

        if isequal(FileName,0)
            msgbox('Please try again!','Error!','Modal');
            errordlg('AR file file not found','Error');
             return;
        end

    cd(s);

    [pathstr, name, ext] = fileparts(FileName); 
    [pathstr1, name1, ext1] = fileparts(filename1); 
    
    full_pathAR=[PathName FileName];
    
   data=load(full_pathAR);
   
   
    
   
   % enter angular domain (start and end angles)
   
    prompt = {'From incidence angle:','To incidence angle:'};
    dlg_title = 'Set angular domain';
    num_lines = 1;
    def = {'30','50'};
    answer = inputdlg(prompt,dlg_title,num_lines,def);
    
   a1=str2double(answer{1,1})+1; %start angle
   a2=str2double(answer{2,1})+1; %stop angle
   
   % compute derivative according to user's selection and export to ascii
   % file
   switch get(get(g,'SelectedObject'),'Tag')
            case 'Mean', 
                meanAR=nanmean(data.ARmat(:,a1:a2),2);
                xypoly=[centroid.data(:,2:5) meanAR];
                [r c]=size(xypoly);
                outfile=['mean' num2str(a1-1) 'to' num2str(a2-1) name1 '.txt'];
                a=fopen(outfile,'w+');
                fprintf(a,'ID,Gridcode,X,Y,mean\n');

                for i=1:r
                    fprintf(a,'%.0f,%.0f,%f,%f,%f\n',xypoly(i,:));
                end

                fclose(a);
                msgbox('Finished exporting mean to ASCII file!','Mean','Modal');
                
            case 'Slope',
                x=a1-1:a2-1;
                n=length(data.ARmat);
                for i=1:n
                p(i,:)=polyfit(x,data.ARmat(i,a1:a2),1);
                end
                slopeAR=p(:,1);
                xypoly=[centroid.data(:,2:5) slopeAR];
                [r c]=size(xypoly);
                outfile=['slope' num2str(a1-1) 'to' num2str(a2-1) name1 '.txt'];
                a=fopen(outfile,'w+');
                fprintf(a,'ID,Gridcode,X,Y,slope\n');

                for i=1:r
                    fprintf(a,'%.0f,%.0f,%f,%f,%f\n',xypoly(i,:));
                end

                fclose(a);
                msgbox('Finished exporting slope to ASCII file!','Slope','Modal');
            case 'Skewness',
                skewAR=skewness(data.ARmat(:,a1:a2),0,2);
                xypoly=[centroid.data(:,2:5) skewAR];
                [r c]=size(xypoly);
                outfile=['skew' num2str(a1-1) 'to' num2str(a2-1) name1 '.txt'];
                a=fopen(outfile,'w+');
                fprintf(a,'ID,Gridcode,X,Y,skewness\n');

                for i=1:r
                    fprintf(a,'%.0f,%.0f,%f,%f,%f\n',xypoly(i,:));
                end

                fclose(a);
                msgbox('Finished exporting skewness to ASCII file!','Skewness','Modal');
            case 'Kurtosis',
                kurAR=kurtosis(data.ARmat(:,a1:a2),0,2);
                xypoly=[centroid.data(:,2:5) kurAR];
                [r c]=size(xypoly);
                outfile=['kur' num2str(a1-1) 'to' num2str(a2-1) name1 '.txt'];
                a=fopen(outfile,'w+');
                fprintf(a,'ID,Gridcode,X,Y,kurtosis\n');

                for i=1:r
                    fprintf(a,'%.0f,%.0f,%f,%f,%f\n',xypoly(i,:));
                end

                fclose(a);
                msgbox('Finished exporting kurtosis to ASCII file!','Kurtosis','Modal');
    end

   
 


    end

end
