# Supplementary material for: Integrating Multibeam Backscatter Angular Response, Mosaic and Bathymetry Data for Benthic Habitat Mapping
Source: PLoS One. 2014 May 13;9(5):e97339. doi: 10.1371/journal.pone.0097339 (PMC4019575; doi:10.1371/journal.pone.0097339)
Supplement: Supplementary S1 — A zip file containing all Matlab codes used in this paper to construct mean angular response curves from homogeneous regions using the “proc” files (processed files from the CMST MB Process software) and user-set polygons (ArcMap shapefile format). Users need to unzip this file and add all codes to their local Matlab path. The main function is ‘inpoly_plosone_v1.m’ (to see full instructions, type ‘help inpoly_plosone_v1’ in the Matlab Command Window). Running this code in Matlab will display a Matlab graphical user interface to run the analysis (successfully tested on Matlab R2013a 32-bit). (ZIP) [file pone.0097339.s001.zip › shape_read.m]

function results = shape_read(filename)
% PURPOSE: reads an arcview shapfile and returns a structure 
%          that can be used by make_map() function
% -----------------------------------------------------
% USAGE: results = shape_read(filename)
% where: filename = an arcview file name without the extension
% ----------------------------------------------------------------------------------------
% Returns: a structure variable:
%  results.npoly = a scalar with # of polygon regions or data observations on the map
%  results.nvars = # of variables from the dbf file [should = the length(vnames)]
%  results.nobs  = # of observations from the dbf file [should = npoly]
%  results.xmin = an nobs-vector of minimum longitude for each region
%  results.xmax = an nobs-vector of maximum longitude for each region
%  results.ymin = an nobs-vector of minimum lattitude for each region
%  results.ymax = an nobs-vector of maximum lattitude for each region
%  results.nvertices = an nobs-vector of # of vertices for each region
%  results.nparts = an nobs-vector of # of parts for each region
%  results.xc = an nobs-vector with x-centroid for each polygon/ region
%  results.yc = an nobs-vector with y-centroid for each polygon/ region
%  results.data = (an nobs=npoly by nvars) matrix of sample data observations for each polygon/ region
%  results.vnames = variable names for data vectors from dbf file
% ---------------------------------------------------------------------------------------
%  results.x = an (n by nvertices) vector of polygon points, with NaN separators
%  results.y = an (n by nvertices) vector of polygon points, with NaN separators
%              (the same as poly(i).handles(i), but organized a one long vector
%               these can be used as carte argument to the geoxp functions carte = [results.x results.y])
% ----------------------------------------------------------------------------------------
% NOTES:
%
% 1) to load and plot a map involving npoly=nobs sample data observations
% results = shape_read('myarcfile');
% poly = make_map(results);
% to set the facecolor of the map polygons, using the handles in poly structure
% for i=1:results.npoly;
%  for k=1:results.nparts(i);
%  set(poly(i).handles(k),'FaceColor',[0 1 1]);
%  end;
% end;
%
% 2) to use the geoxp functions:
% % [results,poly] = shpfile_read('myarcfile');
% histomap(results.xc,results.yc,variable,nbcl,[results.x results.y], ...)
% ----------------------------------------------------------------------------------------
% see ALSO: arc_histmap(results, ...), arc_moranplot
% ----------------------------------------------------------------------------------------
% uses: a c-mex function shp_read.c, compile with mex shp_read.c shapelib.c
% ----------------------------------------------------------------------------------------

% written by: James P. LeSage 12/2003
% University of Toledo
% Department of Economics
% Toledo, OH 43606
% jlesage@spatial-econometrics.com

if nargin ~= 1
error('shpfile_read: Wrong # of input arguments');
end;

% call to mex file
[cartex,cartey,xmin,xmax,ymin,ymax,nvertices,nparts,xc,yc] = shp_read(filename);
% compile with:
% mex shp_read.c shapelib.c

ind = find(cartex ~= 0);
long = cartex(ind,1);
latt = cartey(ind,1);
npoly = length(xmin);
results.npoly = npoly;
results.xc = xc;
results.yc = yc;
clear xc;
clear yc;

results.x = long(1:end-1,1);
results.y = latt(1:end-1,1);
x = results.x;
y = results.y;

poly(1).fig_handle = figure('Visible','off');
handles = polyplot(long(1:end-1,1),latt(1:end-1,1),'fill',[0 0 0]);

clear long;
clear latt;

 % Process chunks separated by NaN .................
in = [0; find(isnan(x)); length(x)+1];
n = length(in)-1;
cnt = 1;
jj = 1;
while (jj <= n)
  ii = in(jj)+1:in(jj+1)-1;
  ii = [ii ii(1)];
  xx = x(ii); yy = y(ii);
if nparts(cnt,1) == 1
poly(cnt).handles(1,1) = handles(jj);
results.xmin(cnt) = xmin(cnt);
results.xmax(cnt) = xmax(cnt);
results.ymin(cnt) = ymin(cnt);
results.ymax(cnt) = ymax(cnt);
results.nvertices(cnt) = nvertices(cnt);
results.nparts(cnt) = nparts(cnt);
cnt = cnt+1;
jj = jj+1;
else
 for k=1:nparts(cnt,1);
  poly(cnt).handles(1,k) = handles(jj);
  jj = jj+1;
 end;
results.xmin(cnt) = xmin(cnt);
results.xmax(cnt) = xmax(cnt);
results.ymin(cnt) = ymin(cnt);
results.ymax(cnt) = ymax(cnt);
results.nvertices(cnt) = nvertices(cnt);
results.nparts(cnt) = nparts(cnt);
cnt = cnt+1;
end;
end;

clear xmin;
clear xmax;
clear ymin;
clear ymax;
clear nvertices;
clear nparts;


% clean up the invisible figure window stuff
hfig = gcf;
close(hfig);
clf reset;
close all;


% now read the dbf file and place the data into a structure
[datamatrix,vnames] = dbf_read(filename);

results.vnames = strvcat(vnames);
results.nvars = size(datamatrix,2);
results.nobs = size(datamatrix,1);
if results.nobs ~= results.npoly
warning('shpfile_read: # of shapefile polygons do not match # of data observations in dbf file');
end;
results.data = datamatrix;
clear datamatrix;

function [handles] = polyplot(x,y,a1,a2)
% POLYPLOT Plotting or filling polygons.
%	L = POLYPLOT(X,Y) plots polygon(s)
%	concatenated into coordinate vectors X, Y.
%	If X, Y consist of coordinates of several
%	polygons they must be separated by NaN:
%	X = [X1 NaN X2 NaN X3 ...]. In this case each
%	polygon is "closed" and plotted separately.
%	L is a vector of handles of lines defining
%	polygon boundaries, one handle per line.
%	L = POLYPLOT(X,Y,C) also specifies line color.
%	C can be a letter such as 'w', 'y', 'c', etc.,
%	a 1 by 3 vector in RGB format or a string of 
%	such letters, like 'rgby' or n by 3 matrix.
%	In the latter case this string or matrix plays the
%	role of color order for succession of polygons.
%	If the number of polygons is more than number of
%	colors, colors are cyclically repeated.
%
%	P = POLYPLOT(X,Y,'fill',C) fills polygons
%	creating a patch rather than a line and returns
%	patch handles P.
%
%	This program can also fill non-simply connected
%	polygons, such as ones with holes. It checks
%	the direction of each polygons separated by
%	NaN in coordinate vectors. If the contour is
%	clock-wise (signed area is negative) then it
%	interprets such a polygon as a "hole" and fills
%	it with the background color.

%  Copyright (c) 1995 by Kirill K. Pankratov,
%       kirill@plume.mit.edu.
%       06/25/95, 09/07/95  

%  May call AREA function.

 % Handle input ....................................
is_patch = 0;
clr = get(gca,'colororder');
if nargin>2
  lm = min(length(a1),4);
  names = ['fill '; 'patch'];
  is_patch = all(a1(1:lm)==names(1,1:lm));
  is_patch = is_patch | all(a1(1:lm)==names(2,1:lm));

  if is_patch
    if nargin>3, clr = a2; end
  else
    clr = a1;
  end
end
if isstr(clr), clr=clr(:); end
nclr = size(clr,1);
x = x(:); y = y(:);

 % Check hold state ............
if ~ishold, newplot, end

 % Setup a call ................
if is_patch
  call = 'patch';
  cpn = 'facecolor';
else
  call = 'line';
  cpn = 'color';
end
% call = ['p(jj)=' call '(''xdata'',xx,''ydata'',yy);'];
% call
 % Get color for "holes" polygons ..................
clrh = get(gca,'color');
if strcmp(clrh,'none'), clrh = get(gcf,'color'); end 

 % Process chunks separated by NaN .................
in = [0; find(isnan(x)); length(x)+1];
n = length(in)-1;
for jj=1:n
  ii = in(jj)+1:in(jj+1)-1;
  ii = [ii ii(1)];
  xx = x(ii); yy = y(ii);

  % Check area
  a(jj) = area(xx,yy);

  % Create the patch or line
  %eval(call)
  handles(jj) = patch(xx,yy,[1 0 0]);
  ic = rem(jj-1,nclr)+1;
  set(handles(jj),cpn,clr(ic,:))
end

 % If non-simply-connected patch, fill "holes" with 
 % background color ...............................
if is_patch & n>1
  % Find which polygons are inside which
  holes = find(a<0);
  % Set color
  set(handles(holes),'FaceColor',clrh)

end


function  a = area(x,y)
% AREA  Area of a planar polygon.
%	AREA(X,Y) Calculates the area of a 2-dimensional
%	polygon formed by vertices with coordinate vectors
%	X and Y. The result is direction-sensitive: the
%	area is positive if the bounding contour is counter-
%	clockwise and negative if it is clockwise.
%
%	See also TRAPZ.

%  Copyright (c) 1995 by Kirill K. Pankratov,
%	kirill@plume.mit.edu.
%	04/20/94, 05/20/95  

 % Make polygon closed .............
x = [x(:); x(1)];
y = [y(:); y(1)];

 % Calculate contour integral Int -y*dx  (same as Int x*dy).
lx = length(x);
a = -(x(2:lx)-x(1:lx-1))'*(y(1:lx-1)+y(2:lx))/2;
